# Supplementary material for: COVID-19 Vaccines Status, Acceptance and Hesitancy among Maintenance Hemodialysis Patients: A Cross-Sectional Study and the Implications for Pakistan and Beyond
Source: Vaccines (Basel). 2023 Apr 27;11(5):904. doi: 10.3390/vaccines11050904 (PMC10223584; doi:10.3390/vaccines11050904)
Supplement: Supplementary file 1 [file vaccines-11-00904-s001.zip]

Archive with 1 entries (1 files):
- vaccines-2324513-supplementary.pdf
